# Supplementary material for: Microstructure, Electromagnetic Properties, and Microwave Absorption Mechanism of SiO2-MnO-Al2O3 Based Manganese Ore Powder for Electromagnetic Protection
Source: Molecules. 2022 Jun 10;27(12):3758. doi: 10.3390/molecules27123758 (PMC9227126; doi:10.3390/molecules27123758)
Supplement: Supplementary file 1 [file molecules-27-03758-s001.zip]

Archive with 1 entries (1 files):
- molecules-1729058-supplementary.pdf
